# Supplementary material for: Identification of a Novel lncRNA LNC_001186 and Its Effects on CPB2 Toxin-Induced Apoptosis of IPEC-J2 Cells
Source: Genes (Basel). 2023 May 6;14(5):1047. doi: 10.3390/genes14051047 (PMC10218644; doi:10.3390/genes14051047)
Supplement: Supplementary file 1 [file genes-14-01047-s001.zip]

Archive with 8 entries (8 files):
- 3' RACE Sanger sequencing files/1186-F3-2_M13F-47_TSS20200928-0571-6283_G06.ab1
- 3' RACE Sanger sequencing files/1186-F3-2_M13F-47_TSS20200928-0571-6283_G06.seq
- 5' RACE Sanger sequencing files/1186-R3-4_M13F-47_TSS20200928-0571-6283_H06.ab1
- 5' RACE Sanger sequencing files/1186-R3-4_M13F-47_TSS20200928-0571-6283_H06.seq
- Original image  of  fluorescence images.pdf
- Original image of the gel.pdf
- Supplementary Tables and Figures.pdf
- Western blot.pdf
