# Supplementary material for: Identification of a Novel lncRNA LNC_001186 and Its Effects on CPB2 Toxin-Induced Apoptosis of IPEC-J2 Cells
Source: Genes (Basel). 2023 May 6;14(5):1047. doi: 10.3390/genes14051047 (PMC10218644; doi:10.3390/genes14051047)
Supplement: Supplementary file 1 [file genes-14-01047-s001.zip › 3' RACE Sanger sequencing files/1186-F3-2_M13F-47_TSS20200928-0571-6283_G06.seq]

GCTTGGACGAGTGCCAGCTTCCATACTCTACGTAACGGCATGACAGTGTTTTTTTTTTTTTTTGATGTGACTCGAGGCTTTCCTGGGAGTTCCCGTCATGGCTCAGTGGAAGTGAATCGGACGAGTATCCAGGAGGACACAGGTTCCATCCCAGTATTGGCGAATTCGTAATCATGGTCATAGCTGTTTCCTGTGTGAAATTGTTATCCGCTCACAATTCCACACAACATACGAGCCGGAAGCATAAAGTGTAAAGCCTGGGGTGCCTAATGAGTGAGCTAACTCACATTAATTGCGTTGCGCTCACTGCCCGCTTTCCAGTCGGGAAACCTGTCGTGCCAGCTGCATTAATGAATCGGCCAACGCGCGGGGAGAGGCGGTTTGCGTATTGGGCGCTCTTCCGCTTCCTCGCTCACTGACTCGCTGCGCTCGGTCGTTCGGCTGCGGCGAGCGGTATCAGCTCACTCAAAGGCGGTAATACGGTTATCCACAGAATCAGGGGATAACGCAGGAAAGAACATGTGAGCAAAAGGCCAGCAAAAGGCCAGGAACCGTAAAAAGGCCGCGTTGCTGGCGTTTTTCCATAGGCTCCGCCCCCCTGACGAGCATCACAAAAATCGACGCTCAAGTCAGAGGTGGCGAAACCCGACAGGACTATAAAGATACCAGGCGTTTCCCCCTGGAAGCTCCCTCGTGCGCTCTCCTGTTCCGACCCTGCCGCTTACCGGATACCTGTCCGCCTTTCTCCCTTCGGGAAGCGTGGCGCTTTCTCATAGCTCACGCTGTAGGTATCTCAGTTCGGTGTAGGTCGTTCGCTCCAAGCTGGGCTGTGTGCACGAACCCCCCGTTCAGCCCGACCGCTGCGCCTTATCCGGTAACTATCGTCTTGAGTCCAACCCGGTAAGACACGACTTATCGCCACTGGCAGCAGCCACTGGTAACAGGATTAGCAAAACGAGGTATGTAGGCGGTGCTACAAAGTTCTTGAAGTGGGGGCCTAACTACGGCTACCCTAGAAGAACAGTATTTGGGATCTGCGCTCTGCTGAAGCCCGTACCT
